# Supplementary material for: Development and validation of an expanded targeted sequencing panel for non-invasive prenatal diagnosis of sporadic skeletal dysplasia
Source: BMC Med Genomics. 2021 Nov 17;14(Suppl 3):212. doi: 10.1186/s12920-021-01063-1 (PMC8600686; doi:10.1186/s12920-021-01063-1)
Supplement: Supplementary file 1 — Additional file 1: Table S1. Summary of 87 hotspots included in this study. [file 12920_2021_1063_MOESM1_ESM.xls]

## Sheet: Hotspot
Supplementary Table 1. Summary of 87 hotspots included in this study
Gene	Amplicon_ID (position)	Insert Size (bp)	Position	cDNA position	dbSNP	Reference Allele	Alternative Allele	Variant Type	Phenotype (Prevalence)a	Geneb /Hotspotsc Predisposition (%)		Database	Reference For Hotspots
FGFR3	286065 (chr4:1801899-1802028)	91	1801930	c.835	rs121913114	A	T	SNV	ACH (1/15,000–1/25,000)	100	0.012	OMIM/ ClinVar	(Friez and Wilson 2008)
	467143 (chr4:1804370-1804508)	99	1804392	c.1138	rs28931614	G	A/C	SNV			99	OMIM/ ClinVar/ GeneReviews	(He et al. 2011)
		99	1804426	c.1172	rs28931615	C	A	SNV	Crouzon syndrome with acanthosis nigricans (AN) (1/1000,000)	100	100	OMIM/ ClinVar/ GeneReviews	(Arnaud-Lopez et al. 2007)
	283311 (chr4:1805303-1805435)	94	1805396	c.1454	rs267606808	A	G	SNV	TD1 (TD:1/20,000-1/50,000)	100	0.714286	OMIM/ ClinVar	(Pannier et al. 2009)
	467144 (chr4:1806084-1806223)	102	1806162	c.1948	rs78311289	A	G	SNV	TD2		100	OMIM/ ClinVar/ GeneReviews	(Goriely et al. 2009)
		102	1806163	c.1949	rs121913105	A	T	SNV	TD1		2.85714	OMIM/ ClinVar/ GeneReviews	(Zankl et al. 2008)
COL2A1	1518592 (chr12:47978311-47978439)	87	47978389	c.2905	rs121912878	C	T	SNV	ACG2 (0.03/10,000-0.28/10,000)	100	14.2857	OMIM/ ClinVar	(Chan et al. 1995)
	313729 (chr12:47985847-47985985)	97	47985946	c.1547	rs121912888	C	T	SNV			14.2857	OMIM/ ClinVar	(Faivre et al. 2004)
COL1A1	1518541 (chr17:50185485-50185624)	90	50185535-50185539	c.4358_4362	rs72656352	GAATT	0	DEL	OI Ⅰ (OI:1/15,000-1/20,000)	57.2345	0.49505	OMIM/ ClinVar	(Willing, Cohn, and Byers 1990)
	1518542 (chr17:50185678-50185806)	88	50185779	c.4247	rs398122835	G	0	DEL	OI Ⅱ		0.49505	OMIM/ ClinVar	(Takagi et al. 2011)
	1518543 (chr17:50185800-50185925)	85	50185866	c.4160	rs397514672	G	A	SNV	OI Ⅱ		1.48515	OMIM/ ClinVar	(Takagi et al. 2011)
	313383 (chr17:50186347-50186477)	87	50186386	c.3936	rs72656343	C	A	SNV	OI Ⅱ		0.49505	OMIM/ ClinVar	(Cole et al. 1996)
	1327480 (chr17:50186818-50186947)	88	50186895	c.3559	rs72656332	C	T	SNV	OI Ⅱ		1.9802	OMIM/ ClinVar	(Byers et al. 1997)
			50186903	c.3551	rs72656331	C	A	SNV	OI Ⅱ		0.49505	OMIM/ ClinVar	(Cole et al. 1992)
			50186913	c.3541	rs72656330	C	T	SNV	OI Ⅱ		2.47525	OMIM/ ClinVar	(Zhuang et al. 1996)
	363688 (chr17:50187459-50187594)	91	50187486	c.3421	rs72656314	G	A	SNV	OI Ⅰ		4.45545	OMIM/ ClinVar	(Korkko et al. 1997)
	1518544 (chr17:50187906-50188038)	90	50187974	c.3271	rs72656306	C	T	SNV	OI Ⅱ		0.990099	OMIM/ ClinVar	(Byers et al. 1997)
	313259 (chr17:50188038-50188176)	98	50188113	c.3244	rs72656303	C	A	SNV	OI Ⅱ		0.49505	OMIM/ ClinVar	(Wallis et al. 1990)
		98	50188122	c.3235	rs72654802	C	T	SNV	OI Ⅰ		11.3861	OMIM/ ClinVar	(Mottes et al. 1992)
	1518545 (chr17:50188723-50188862)	97	50188768	c.3073	rs72653172	C	T	SNV	OI Ⅱ		0.990099	OMIM/ ClinVar	(Wallis et al. 1990)
	1518545 (chr17:50188723-50188862)	97	50188777	c.3064	rs66523073	C	T	SNV	OI Ⅲ		1.9802	OMIM/ ClinVar	(Pack et al. 1989)
	1518546 (chr17:50188898-50189035)	92	50188920	c.3028	rs72653169	C	T	SNV	OI Ⅳ		0.49505	OMIM/ ClinVar	(Marini, Lewis, and Chen 1993)
		92	50189009	c.2939	rs72653166	C	A	SNV	OI Ⅱ		0.49505	OMIM/ ClinVar	(Bonaventure et al. 1992)
	313320 (chr17:50189775-50189914)	100	50189867	c.2605	rs72653143	C	A	SNV	OI Ⅱ		0.49505	OMIM/ ClinVar	(Nuytinck et al. 1996)
	313297 (chr17:50189933-50190065)	95	50190008	c.2552	rs72653137	C	T	SNV	OI Ⅱ		0.990099	OMIM/ ClinVar	(Byers et al. 1997)
		95	50190027	c.2533	rs72653136	C	T	SNV	OI Ⅱ		2.47525	OMIM/ ClinVar	(Byers et al. 1997)
		95	50190045	c.2515	rs72653131	C	T	SNV	OI Ⅲ		1.9802	OMIM/ ClinVar	(Nuytinck et al. 1996)
	497385 (chr17:50190283-50190414)	88	50190334	c.2444	rs66929517	C	A	SNV	OI Ⅱ		2.47525	OMIM/ ClinVar	(Tsuneyoshi et al. 1991)
	498071 (chr17:50190772-50190911)	98	50190869	c.2291	rs72651657	C	A	SNV	OI Ⅱ		0.49505	OMIM/ ClinVar	(Lund, Skovby, and Schwartz 1997)
	1518547 (chr17:50191366-50191503)	92	50191390	c.2228	rs72651653	C	A	SNV	OI Ⅱ		0.990099	OMIM/ ClinVar	(Mackay et al. 1993)
		92	50191408	c.2210	rs72651651	C	T	SNV	OI Ⅱ		0.990099	OMIM/ ClinVar	(Byers et al. 1997)
		92	50191462	c.2156	rs72651646	C	T	SNV	OI Ⅱ		0.49505	OMIM/ ClinVar	(Zhuang et al. 1991)
	498032 (chr17:50191781-50191915)	94	50191805	c.2110	rs67368147	C	A	SNV	OI Ⅲ		5.94059	OMIM/ ClinVar	(Starman et al. 1989)
	1518548 (chr17:50192952-50193076)	82	50193038	c.1777	rs66527965	C	A	SNV	OI Ⅱ/Ⅲ/Ⅳ		2.47525	OMIM/ ClinVar	(Nicholls et al. 1991)
	1391654 (chr17:50193929-50194063)	88	50194005	c.1705	rs72648363	C	G	SNV	OI Ⅱ		0.49505	OMIM/ ClinVar	(Bateman et al. 1987)
	1518549 (chr17:50194280-50194408)	88	50194365	c.1598	rs72648356	C	T	SNV	OI Ⅱ		0.990099	OMIM/ ClinVar	(Raghunath et al. 1994)
		88	50194375	c.1588	rs67682641	C	T	SNV	OI Ⅲ		7.92079	OMIM/ ClinVar	(Marini, Lewis, and Chen 1993)
	498042 (chr17:50196056-50196195)	96	50196163	c.994	rs72645357	C	T	SNV	OI Ⅲ		7.42574	OMIM/ ClinVar	(Zhuang et al. 1996)
	363689 (chr17:50196599-50196738)	94	50196651	c.824	rs72645333	C	T	SNV	OI Ⅱ		0.49505	OMIM/ ClinVar	(Byers et al. 1997)
		94	50196661	c.814	rs72645331	C	A	SNV	OI Ⅰ		1.9802	OMIM/ ClinVar	(Starman et al. 1989)
	1518550 (chr17:50196980-50197119)	91	50197027	c.787	rs72645323	C	T	SNV	OI		0.49505	OMIM/ ClinVar	(Deak et al. 1991)
		91	50197053	c.761	rs72645320	C	T	SNV	OI Ⅲ		0.990099	OMIM/ ClinVar	(Cabral, Chernoff, and Marini 2001)
	1518551 (chr17:50197697-50197828)	77	50197767	c.661	rs72667037	C	A	SNV	OI Ⅰ		2.9703	OMIM/ ClinVar	(Shapiro et al. 1992)
	363691 (chr17:50198132-50198271)	90	50198177	c.572	rs67828806	C	T/G	SNV	OI Ⅰ		0.990099	OMIM/ ClinVar	(Makareeva et al. 2006)
COL1A2	1327928 (chr7:94408756-94408895)	91	94408806	c.775	rs121912905	G	T	SNV	OI Ⅲ	29.8021	1.49254	OMIM/ ClinVar	(Wenstrup et al. 1993)
	1518499 (chr7:94410345-94410484)	93	94410429	c.1099	rs72656402	G	T	SNV	OI Ⅲ		1.49254	OMIM/ ClinVar	(Nuytinck et al. 2000)
	1518500 (chr7:94410990-94411123)	90	94411066	c.1262	rs267606741	G	A	SNV	OI Ⅱ		1.49254	OMIM/ ClinVar	(Forlino et al. 1998)
	313512 (chr7:94412532-94412670)	90	94412593	c.1414	rs121912906	G	T	SNV	OI Ⅱ		4.47761	OMIM/ ClinVar	(Edwards et al. 1992)
	1518501 (chr7:94412985-94413124)	90	94413083	c.1504	rs121912910	G	A	SNV	OI Ⅱ		2.98507	OMIM/ ClinVar	(Rose, Mackay, De Paepe, et al. 1994)
	1518502 (chr7:94413849-94413988)	88	94413922	c.1640	rs121912901	G	A	SNV	OI Ⅱ		1.49254	OMIM/ ClinVar	(Patterson, Smiley, and Bonadio 1989)
	1518503 (chr7:94415209-94415348)	88	94415245	c.1739	rs121912909	G	A	SNV	OI Ⅱ		1.49254	OMIM/ ClinVar	(Niyibizi et al. 1992)
		88	94415263	c.1757	rs121912907	G	T	SNV	OI Ⅲ/Ⅳ		4.47761	OMIM/ ClinVar	(Lund, Skovby, and Schwartz 1997)
	1518504 (chr7:94417706-94417845)	93	94417796	c.1936	rs121912903	G	T	SNV	OI Ⅳ		1.49254	OMIM/ ClinVar	(Wenstrup et al. 1993)
	313541 (chr7:94420163-94420302)	94	94420233	c.2080	rs121912908	G	C	SNV	OI Ⅱ		1.49254	OMIM/ ClinVar	(Tsuneyoshi et al. 1991)
	1518505 (chr7:94420557-94420695)	93	94420604	c.2251	rs72658176	G	A	SNV	OI Ⅲ		2.98507	OMIM/ ClinVar	(De Paepe et al. 1997)
	313511 (chr7:94422925-94423064)	90	94422967	c.2414	rs121912904	G	A	SNV	OI Ⅱ		1.49254	OMIM/ ClinVar	(Byers et al. 1980)
	1327938 (chr7:94424290-94424429)	93	94424345	c.2575	rs72658200	G	A	SNV	OI Ⅲ		2.98507	OMIM/ ClinVar	(Rose, Mackay, Byers, et al. 1994)
		93	94424363	c.2593	rs121912902	G	A	SNV	OI Ⅱ		1.49254	OMIM/ ClinVar	(Lamande et al. 1989)
	1518506 (chr7:94425101-94425240)	94	94425163	c.2720	rs121912900	G	A	SNV	OI Ⅱ		1.49254	OMIM/ ClinVar	(Baldwin et al. 1989)
	313474 (chr7:94426388-94426527)	91	94426442	c.3017	rs121912911	G	C	SNV	OI Ⅲ		5.97015	OMIM/ ClinVar	(Faqeih et al. 2009)
		91	94426459	c.3034	rs72659319	G	A/C	SNV	OI Ⅲ/Ⅳ		40.2985	OMIM/ ClinVar	(Ho Duy et al. 2016)
	548279 (chr7:94427562-94427701)	91	94427628	c.3269	rs267606742	G	A	SNV	OI Ⅲ		2.98507	OMIM/ ClinVar	(Faqeih et al. 2009)
		91	94427654	c.3295	rs72659338	G	A	SNV	OI Ⅲ		2.98507	OMIM/ ClinVar	(Faqeih et al. 2009)
	1518507 (chr7:94430198-94430337)	86	94430296	c.4001_4004	rs72659345	ATAA	0	DELINS	OI Ⅲ		1.49254	OMIM/ ClinVar	(Pihlajaniemi et al. 1984)
FGFR2	990386 (chr10:121496607-121496746)	93	121496701	c.1694	rs121918506	T	G	SNV	Crouzon syndrome (1/60,000) ; Pfeiffer syndrome (1/100,000)	100 ; 95	0.79 ; 1.75	OMIM/ ClinVar	(Zankl et al. 2004)
	1511497 (chr10:121498504-121498643)	86	121498591	c.1576	rs121918507	T	C	SNV	Crouzon syndrome	100	0.793651	OMIM/ ClinVar/ GeneReviews	(McGillivray et al. 2005)
	1511498 (chr10:121517308-121517447)	91	121517342	c.1061	rs121918490	G	C	SNV	Crouzon syndrome	100	4.7619	OMIM/ ClinVar	(Paumard-Hernandez et al. 2015)
		91	121517351	c.1052	rs121918502	G	C	SNV	Pfeiffer syndrome	95	2.32558	OMIM/ ClinVar/ GeneReviews	(Paumard-Hernandez et al. 2015)
		91	121517363	c.1040	rs121918494	G	C	SNV	Crouzon syndrome	100	2.38095	OMIM/ ClinVar	(Paumard-Hernandez et al. 2015)
		91	121517371	c.1032	rs121918491	C	T	SNV	Crouzon syndrome	100	0.793651	OMIM/ ClinVar	(Paumard-Hernandez et al. 2015)
		91	121517372	c.1031	rs121918492	G	C	SNV	Crouzon syndrome	100	0.793651	OMIM/ ClinVar/ GeneReviews	(Gorry et al. 1995)
		91	121517377	c.1026	rs121918496	G	C	SNV	Crouzon syndrome ; Pfeiffer syndrome	100 ; 95	2.38 ; 3.51	OMIM/ ClinVar	(Paumard-Hernandez et al. 2015)
		91	121517378	c.1025	rs121918487	C	T	SNV	Crouzon syndrome ; Pfeiffer syndrome	100 ; 95	7.94 ; 24.56	OMIM/ ClinVar/ GeneReviews	(Paumard-Hernandez et al. 2015)
		91	121517379	c.1024	rs121918488	A	G/T	SNV	Crouzon syndrome ; Pfeiffer syndrome	100 ; 95	1.59 ; 12.28	OMIM/ ClinVar/ GeneReviews	(Ke, Yang, Tianyi, et al. 2015)
		91	121517382	c.1021	rs121918495	T	G	SNV	Crouzon syndrome ; Pfeiffer syndrome	100 ; 95	1.59 ; 5.26	OMIM/ ClinVar	(Rutland et al. 1995)
		91	121517385	c.1018	rs121918489	A	G	SNV	Crouzon syndrome	100	1.5873	OMIM/ ClinVar/ GeneReviews	(Reardon et al. 1994)
		91	121517394	c.1009	rs387906676	C	G	SNV	Crouzon syndrome	100	0.793651	OMIM/ ClinVar	(Passos-Bueno et al. 1998)
		91	121517420	c.983	rs121918493	T	C	SNV	Crouzon syndrome	100	0.793651	OMIM/ ClinVar	(Fernandes et al. 2016)
	324115 (chr10:121519956-121520095)	87	121520044	c.874	rs121918500	T	C	SNV	Crouzon syndrome	100	0.793651	OMIM/ ClinVar	(Steinberger et al. 1997)
		87	121520048	c.870	rs121918499	C	G/A	SNV	Crouzon syndrome ; Pfeiffer syndrome	100 ; 95	0.79 ; 14.04	OMIM/ ClinVar/ GeneReviews	(Tartaglia et al. 1997)
		87	121520050	c.868	rs121918501	A	G/C	SNV	Crouzon syndrome	100	3.96825	OMIM/ ClinVar/ GeneReviews	(Park et al. 1995)
		87	121520052	c.866	rs121918497	T	G	SNV	Crouzon syndrome	100	3.1746	OMIM/ ClinVar/ GeneReviews	(Gorry et al. 1995)
	283298 (chr10:121520093-121520230)	88	121520119	c.799	rs121918505	A	G	SNV	Crouzon syndrome	100	3.96825	OMIM/ ClinVar	(Ke, Yang, Ge, et al. 2015)
		88	121520160	c.758	rs77543610	G	C	SNV	Apert syndrome (1/65,000-1/200,000)	100	33.9901	OMIM/ ClinVar/ GeneReviews	(Anderson et al. 1998)
		88	121520163	c.755	rs79184941	G	C	SNV			64.532	OMIM/ ClinVar/ GeneReviews	(Polla et al. 2015)
		88	121520163	c.755_756	rs121918498	CGA	AA	MNV			0.985222	OMIM/ ClinVar	(Lajeunie et al. 1999)
		88	121520163	c.755_757	rs281865420	GCGGA	AGA	MNV	Pfeiffer syndrome	95	1.75	OMIM/ ClinVar	(Oldridge et al. 1997)
a.ACH=Achondroplasia; TD1=Thanatophoric dysplasia, type I; TD2=Thanatophoric dysplasia, type II;ACG2=Achondrogenesis, type II; OI Ⅰ=Osteogenesis imperfect, type Ⅰ; OI Ⅱ=Osteogenesis imperfecta, type Ⅱ; OI Ⅲ=Osteogenesis imperfect, type Ⅲ; OI Ⅳ=Osteogenesis imperfect, type Ⅳ
b. Information for gene predisposition is from GeneReviews on Achondroplasia (https://www.ncbi.nlm.nih.gov/books/NBK1152/), Craniosynostosis Syndromes Overview (https://www.ncbi.nlm.nih.gov/books/NBK1455/) and Thanatophoric Dysplasia (https://www.ncbi.nlm.nih.gov/books/NBK1366/), from OMIM (OMIM # 200610) and by individuals with COL1A1 or COL1A2 mutations divided to total OI patients included in …
c. Percentage of hotspot predisposition was calculated from the number of individuals divided by the total patients at indicated hotspot.
