# Supplementary material for: Development and validation of an expanded targeted sequencing panel for non-invasive prenatal diagnosis of sporadic skeletal dysplasia
Source: BMC Med Genomics. 2021 Nov 17;14(Suppl 3):212. doi: 10.1186/s12920-021-01063-1 (PMC8600686; doi:10.1186/s12920-021-01063-1)
Supplement: Supplementary file 2 — Additional file 2: Table S2. The summary of 55 sequence variants recorded in Taiwan BioBank. [file 12920_2021_1063_MOESM2_ESM.xls]

## Sheet: SNP
Supplementary Table 2. The summary of 55 sequence variants recorded in Taiwan BioBank.
Chromosome	Position	dbSNP	Reference Allele Frequencya	Minor Allele Frequencya	Variant Type
chr4	1801977	rs2234909	T:0.9630	C:0.0370	SNV
chr4	1802007	rs201012537	C:0.9995	G:0.0005	SNV
chr4	1804457	rs754621427	C:0.9995	A:0.0005	SNV
chr4	1804465	rs747363570	A:0.9995	G:0.0005	SNV
chr4	1804481	rs533316478	C:0.9980	T:0.0020	SNV
chr4	1804485	rs759057257	G:0.9995	A:0.0005	SNV
chr4	1806167	rs7688609	G	A:1.0000	SNV
chr4	1806180	rs200939930	C:0.9995	T:0.0005	SNV
chr4	1806181	rs371666188	C:0.9995	T:0.0005	SNV
chr4	1806184	rs748615193	C:0.9995	T:0.0005	SNV
chr4	1806195	rs3135898	G:0.9990	A:0.0010	SNV
chr4	1806205	rs1374024058	G:0.9995	A:0.0005	SNV
chr17	50186859	rs776355079	T:0.9995	C:0.0005	SNV
chr17	50187936	rs142312753	G:0.9995	A:0.0005	SNV
chr17	50188065	rs2586488	A:0.4545	G:0.5455	SNV
chr17	50188107	rs780560514	G:0.9995	A:0.0005	SNV
chr17	50188781	rs751239116	G:0.9995	T:0.0005	SNV
chr17	50189830	rs41316687	G:0.9740	A:0.0260	SNV
chr17	50189845	rs41316685	C:0.9465	T:0.0535	SNV
chr17	50189850	rs778735744	G:0.9995	A:0.0005	SNV
chr17	50190037	rs1288977293	A:0.9995	G:0.0005	SNV
chr17	50190356	rs1215940390	G:0.9995	T:0.0005	SNV
chr17	50190855		T:0.9995	A:0.0005	SNV
chr17	50190862	rs2734272	A	G:1.0000	SNV
chr17	50190886	rs200111312	G:0.9985	A:0.0015	SNV
chr17	50191402	rs755786796	G:0.9995	A:0.0005	SNV
chr17	50191846	rs760258050	G:0.9975	A:0.0025	SNV
chr17	50194337	rs1415344617	C:0.9995	T:0.0005	SNV
chr17	50196078	rs2734281	T:0.4450	C:0.5550	SNV
chr17	50196103	rs2141279	T:0.2750	C:0.7250	SNV
chr17	50196112	rs201606377	C:0.9990	G:0.0010	SNV
chr17	50197007	rs371309429	C:0.9995	T:0.0005	SNV
chr17	50197052	rs759735608	T:0.9995	G:0.0005	SNV
chr7	94408819	rs765818365	C:0.9995	G:0.0005	SNV
chr7	94408857	rs193040425	A:0.9985	C:0.0015	SNV
chr7	94410379		A:0.9995	AT:0.0005	INS
chr7	94411029	rs1382082117	A:0.9775	T:0.0225	SNV
chr7	94411033		GT:0.9315	G:0.0685	DEL
chr7	94411050	rs775783367	G:0.9484	T:0.0516	SNV
chr7	94411051	rs761228641	A:0.9925	T:0.0075	SNV
chr7	94411054		A:0.9905	T:0.0095	SNV
chr7	94412625	rs412777	A:0.6735	C:0.3265	SNV
chr7	94413927	rs42524	C:0.0860	G:0.9140	SNV
chr7	94413962	rs421587	A:0.8620	G:0.1380	SNV
chr7	94417738	rs1800238	G:0.6305	T:0.3695	SNV
chr7	94417757		G:0.9995	T:0.0005	SNV
chr7	94420648	rs749567617	T:0.9995	C:0.0005	SNV
chr7	94423009	rs773985005	G:0.9995	A:0.0005	SNV
chr7	94424339	rs150179964	C:0.9990	A:0.0010	SNV
chr7	94425160	rs147063981	G:0.9985	A:0.0015	SNV
chr7	94425196	rs201052196	A:0.9995	G:0.0005	SNV
chr7	94425198	rs749621872	G:0.9995	A:0.0005	SNV
chr7	94427672	rs139851311	G:0.9995	A:0.0005	SNV
chr7	94430242		AAC:0.9995	A:0.0005	DEL
chr7	94430304	rs781721538	C:0.9995	T:0.0005	SNV
aAllele frequency is derived from Taiwan Biobank (https://taiwanview.twbiobank.org.tw/index).
